# Supplementary material for: Insights into the Composition of a Co-Culture of 10 Probiotic Strains (OMNi BiOTiC® AAD10) and Effects of Its Postbiotic Culture Supernatant
Source: Nutrients. 2022 Mar 11;14(6):1194. doi: 10.3390/nu14061194 (PMC8952306; doi:10.3390/nu14061194)
Supplement: Supplementary file 1 [file nutrients-14-01194-s001.zip]

Archive with 1 entries (1 files):
- nutrients-1609721-supplementary.pdf
